# Supplementary material for: Genome-Wide Identification of the 14-3-3 Gene Family and Its Involvement in Salt Stress Response through Interaction with NsVP1 in Nitraria sibirica Pall
Source: Int J Mol Sci. 2024 Mar 19;25(6):3432. doi: 10.3390/ijms25063432 (PMC10970176; doi:10.3390/ijms25063432)
Supplement: Supplementary file 1 [file ijms-25-03432-s001.zip › Table S1.xlsx]

## Sheet: Sheet1
Genes	RT primers	5'to3'
reference gene	act7-F	GGAATCCACGAGACCACCTACA
	act7-R	GATTGATCCTCCGATCCAGACA
Ns14-3-3 1a	1a-F	CCTCATTCCATCCTCCACCACT
	1a-R	TTTACGATCCTCACCAGCTTTG
Ns14-3-3 1b	1b-F	AGGGCCAAGATCGAGAAAGAGC
	1b-R	AGCGGATTTGTATGCAGTGAGTGT
Ns14-3-3 1c	1c-F	AAGGTCGCAAGAACGAGG
	1c-R	ACCGCCGAAGGAATCAAA
Ns14-3-3 2a	2a-F	GACCGCCACCACCACTGTTTCC
	2a-R	CGAGCGCCAATCACATTCTTGT
Ns14-3-3 5a	5a-F	GCTTCTTAGGGACAACCTCACC
	5a-R	TGCATCCTCTGCTCCACCAACT
Ns14-3-3 6a	6a-F	CGGTGGTGAATCGACAGTGTTT
	6a-R	TCGGATGGGATGAGTTGGAGGC
Ns14-3-3 7a	7a-F	AGGAAGAGTCAAAGGGTAATG
	7a-R	AGAGGTCGAAGAAGGGATC
Ns14-3-3 9a	9a-F	GCTGAACTGGCTCCCACTCA
	9a-R	CAAGGATGCAGGACAGAACAT
Ns14-3-3 9b	9b-F	AGACAATCTGACGCTTTGGA
	9b-R	TCTCGCCTGATGGTTTCG
