# Supplementary material for: Genome-Wide Identification of the 14-3-3 Gene Family and Its Involvement in Salt Stress Response through Interaction with NsVP1 in Nitraria sibirica Pall
Source: Int J Mol Sci. 2024 Mar 19;25(6):3432. doi: 10.3390/ijms25063432 (PMC10970176; doi:10.3390/ijms25063432)
Supplement: Supplementary file 1 [file ijms-25-03432-s001.zip › Table S2.xlsx]

## Sheet: Sheet1
Genes	primers	5'to3'
Ns14-3-3 1a	1a-F	ATGGAGAAGGAGAGAGAACACCATG
	1a-R	CTAGCTCTCTGCTTGAATTTCATCA
Ns14-3-3 1b	1b-F	ATGGCCGCCGCTCCGTCA
	1b-R	TCACTGCTGCTGTTCATTGTTTTCA
Ns14-3-3 5a	5a-F	ATGGATTCTTCAAAGGGTCGCGAAC
	5a-R	TTAAGTTCGGTGCAAATCACCTCCT
Ns14-3-3 7a	7a-F	ATGGCGAAGCTTGCTGAACAG
	7a-R	TTAATTCTTTTCAGTAGCTTCAGCG
